# Supplementary material for: Combined Effects of Temperature and Dietary Lipid Level on Body Composition, Growth, and Freshness Profile in European Seabass, Dicentrarchus labrax
Source: Animals (Basel). 2023 Mar 15;13(6):1068. doi: 10.3390/ani13061068 (PMC10044243; doi:10.3390/ani13061068)
Supplement: Supplementary file 1 [file animals-13-01068-s001.zip]

Archive with 1 entries (1 files):
- animals-2107258-supplementary.pdf
